# Supplementary material for: The Challenge for a Correct Diagnosis of Refractory Thrombocytopenia: ITP or MDS with Isolated Thrombocytopenia?
Source: Cancers (Basel). 2024 Apr 11;16(8):1462. doi: 10.3390/cancers16081462 (PMC11048195; doi:10.3390/cancers16081462)
Supplement: Supplementary file 1 [file cancers-16-01462-s001.zip]

Archive with 1 entries (1 files):
- cancers-2918514-supplementary.pdf
